# Supplementary material for: Ningxiang Pig-Derived Parabacteroides distasonis HNAU0205 Alleviates ETEC-Induced Intestinal Apoptosis, Oxidative Damage, and Inflammation in Piglets
Source: Animals (Basel). 2024 Jul 24;14(15):2156. doi: 10.3390/ani14152156 (PMC11310999; doi:10.3390/ani14152156)
Supplement: Supplementary file 1 [file animals-14-02156-s001.zip]

Archive with 1 entries (1 files):
- animals-3088117-supplementary.pdf
